# Supplementary material for: Identification of cancer prognosis-associated functional modules using differential co-expression networks
Source: Oncotarget. 2017 Dec 4;8(68):112928–41. doi: 10.18632/oncotarget.22878 (PMC5762563; doi:10.18632/oncotarget.22878)
Supplement: Supplementary file 2 [file oncotarget-08-112928-s002.xlsx]

## Sheet: Sheet1
Supplementary Table S2. GO BPs of the four clusters.
	Term	Benjamini-Hochberg corrected p-value
Cluster 2	response to hypoxia	3.9e-08
	platelet degranulation	6.9e-08
	positive regulation of angiogenesis	0.00026
	angiogenesis	0.00029
	leukocyte migration	0.00034
	response to hydrogen peroxide	0.014
	response to drug	0.015
	negative regulation of endothelial cell proliferation	0.015
	positive regulation of protein phosphorylation	0.016
	positive regulation of gene expression	0.016
	wound healing	0.016
	response to estradiol	0.017
	cell adhesion	0.021
	positive regulation of cell proliferation	0.023
	extracellular matrix organization	0.03
	mammary gland alveolus development	0.035
	signal transduction	0.039
	extracellular matrix disassembly	0.041
	negative regulation of endopeptidase activity	0.049
Cluster 5	collagen fibril organization	3.5e-06
	extracellular matrix organization	4.5e-06
	collagen catabolic process	4.9e-05
	skeletal system development	0.0032
	cell adhesion	0.013
Cluster 7	T cell costimulation	0.0001
	antigen processing and presentation of peptide or polysaccharide antigen via MHC class II	0.00049
	immune response	0.0025
	interferon-gamma-mediated signaling pathway	0.0054
	T cell receptor signaling pathway	0.015
	antigen processing and presentation	0.02
	cellular response to interleukin-1	0.045
Cluster 8	extracellular matrix organization	3.8e-16
	collagen fibril organization	7.9e-10
	collagen catabolic process	2.8e-09
	cell adhesion	1.4e-07
	translational initiation	2.3e-06
	wound healing	4e-06
	SRP-dependent cotranslational protein targeting to membrane	4.1e-06
	response to drug	9.1e-06
	nuclear-transcribed mRNA catabolic process, nonsense-mediated decay	9.4e-06
	endodermal cell differentiation	1.3e-05
	viral transcription	2.2e-05
	skeletal system development	4.2e-05
	cell-cell adhesion	6.2e-05
	extracellular matrix disassembly	9e-05
	negative regulation of apoptotic process	0.00024
	interferon-gamma-mediated signaling pathway	0.00031
	response to ethanol	0.00032
	response to virus	0.00047
	mitotic nuclear division	0.00073
	protein folding	0.0008
	cellular response to interleukin-4	0.0009
	G1/S transition of mitotic cell cycle	0.0011
	cell division	0.002
	positive regulation of cell proliferation	0.0021
	translation	0.0027
	G2/M transition of mitotic cell cycle	0.0031
	DNA unwinding involved in DNA replication	0.0031
	ossification	0.0037
	negative regulation of angiogenesis	0.0038
	actin crosslink formation	0.004
	rRNA processing	0.0041
	leukocyte migration	0.0042
	chemotaxis	0.0042
	osteoblast differentiation	0.0049
	response to cytokine	0.007
	digestive tract morphogenesis	0.0077
	response to estradiol	0.0083
	protein stabilization	0.0093
	negative regulation of cell migration	0.011
	aging	0.012
	chondrocyte development	0.012
	response to mechanical stimulus	0.013
	positive regulation of mitotic cell cycle	0.014
	cell proliferation	0.017
	platelet degranulation	0.017
	cellular response to fibroblast growth factor stimulus	0.019
	muscle contraction	0.022
	chromosome organization	0.028
	regulation of neuron projection development	0.028
	immune response	0.032
	cellular response to interleukin-1	0.034
	positive regulation of inflammatory response	0.039
	microtubule-based process	0.039
	angiogenesis	0.042
	response to hypoxia	0.047
