# Supplementary material for: Identification of cancer prognosis-associated functional modules using differential co-expression networks
Source: Oncotarget. 2017 Dec 4;8(68):112928–41. doi: 10.18632/oncotarget.22878 (PMC5762563; doi:10.18632/oncotarget.22878)
Supplement: Supplementary file 3 [file oncotarget-08-112928-s003.xlsx]

## Sheet: Sheet1
Supplementary Table S4. Cell type enrichment of the four clusters. The score is–log10 (Benjamini-Hochberg corrected p-value).
	Cell	Score
Cluster 2	Temporal Lobe	0.993500819378539
	Pons	0.913437669637016
	Subthalamic Nucleus	0.906617472921855
	Globus Pallidus	0.894511773977886
	Cerebellum Peduncles	0.822675184117654
	CD4+ T Cells	0.673202327585895
	Whole Blood	0.559848527899291
	Leukemia Chronic Myelogenous K-562	0.531031274009818
	Testis Germ Cell	0.459707905172539
	Thymus	0.457741999381527
	CD33+ Myeloid	0.433306996250606
	Cerebellum	0.379823255414783
	Bone Marrow	0.297709223665306
	Fetal Brain	0.294397318765902
	CD56+ NK Cells	0.267734146610931
	CD71+ Early Erythroid	0.183174262951634
	BDCA4+ Dentritic Cells	0.0795620784956801
	Leukemia Lymphoblastic (MOLT-4)	0.0728422025540545
	CD19+ B cells	0.0367037533154655
	Lymphoma Burkitts (Daudi)	0.0348597338035413
	CD34+	0.0308917912660805
	Testis Leydig Cell	0.0227021395209425
	Leukemia Promyelocytic HL-60	0.0186195834776905
	Testis	0.00846469028267376
	Testis Intersitial	0.00542280185554538
	Lymphoma Burkitts (Raji)	0.00488350382936058
	721 B lymphoblasts	0.000371435463480122
	Lung	20.5906
	Thyroid	18.4359
	Retina	16.3456
	Adipocyte	15.2371
	Fetal Lung	14.4879
	Uterus	11.6766
	Olfactory Bulb	10.8147
	Placenta	9.31581
	Smooth Muscle	7.86384
	Cardiac Myocytes	7.66963
	Kidney	7.22604
	Fetal Thyroid	7.16346
	Heart	7.10709
	Appendix	7.07865
	Liver	6.7267
	Spinal Cord	6.26638
	Pituitary	5.50509
	Pancreatic Islet	5.12583
	Uterus Corpus	4.95271
	Ovary	4.7334
	Fetal Liver	4.4066
	Bronchial Epithelial Cells	4.37269
	Hypothalamus	4.37269
	Trachea	3.959
	Tongue	3.38191
	Prostate	3.2858
	Prefrontal Cortex	3.09128
	Pancreas	3.06526
	Colon	3.04188
	Atrioventricular Node	2.98357
	Lymph Node	2.91319
	Ciliary Ganglion	2.58331
	Whole brain	2.5602
	Dorsal Root Ganglion	2.38874
	Occipital Lobe	2.29774
	Small Intestine	2.23961
	Caudate Nucleus	2.22408
	Pineal night	2.10187
	Amygdala	2.10089
	Trigeminal Ganglion	1.95463
	Tonsil	1.86636
	Parietal Lobe	1.74097
	Skeletal Muscle	1.7232
	Thalamus	1.53837
	Adrenal Cortex	1.47404
	Colo Rectal Adeno Carcinoma	1.34036
	Medulla Oblongata	1.27529
	Adrenal Gland	1.26581
	Superior Cervical Ganglion	1.26457
	Pineal day	1.21246
	Skin	1.15064
	Cingulate Cortex	1.1265
	CD105+ Endothelial	1.08227
	CD8+ T Cells	1.04718
	Salivary Gland	0.80138
	CD14+ Monocytes	0.567227
	Testis Seminiferous Tubule	0
Cluster 5	Heart	0.961956874087455
	Amygdala	0.882052509039739
	Adrenal Gland	0.852956964889013
	Superior Cervical Ganglion	0.793805031035833
	Trigeminal Ganglion	0.711207797495033
	Subthalamic Nucleus	0.685855962155863
	Occipital Lobe	0.681063095074165
	Pituitary	0.658997359066804
	Liver	0.502167517083846
	Tonsil	0.485478774757707
	Globus Pallidus	0.458086884256496
	Prefrontal Cortex	0.449382331500575
	Leukemia Chronic Myelogenous K-562	0.440041900528957
	Temporal Lobe	0.359685785007948
	Skeletal Muscle	0.291596176013223
	CD105+ Endothelial	0.207499396232762
	Leukemia Lymphoblastic (MOLT-4)	0.104213939182634
	CD4+ T Cells	0.0628694510097845
	BDCA4+ Dentritic Cells	0.0592864730548367
	CD8+ T Cells	0.0550660609734578
	721 B lymphoblasts	0.0406064863655811
	CD14+ Monocytes	0.0356016910206231
	Whole Blood	0.0239924348750481
	CD71+ Early Erythroid	0.0191983094970231
	CD56+ NK Cells	0.0147761623037207
	CD33+ Myeloid	0.0115602629289261
	CD19+ B cells	0.00877367045085657
	Prostate PRAD	24.2566
	Uterus	15.7192
	Uterus Corpus	14.8122
	Placenta	12.8496
	Colon COAD	12.5869
	Adipocyte	11.4448
	Retina	11.391
	Fetal Lung LUAD	11.0724
	Smooth Muscle	11.0526
	Trachea	10.414
	Cardiac Myocytes	9.73138
	Pancreas	8.78663
	Appendix	8.57323
	Small Intestine	7.96516
	Skin	7.91195
	Lung	7.23551
	Fetal Thyroid THCA	6.60185
	Kidney KIRC	6.02917
	Thyroid	5.22271
	Bronchial Epithelial Cells	5.07082
	Testis Germ Cell	4.93573
	Cerebellum	3.879
	Ciliary Ganglion	3.84396
	Pancreatic Islet	3.78879
	Ovary	3.73684
	Testis Leydig Cell	3.3963
	Testis	2.68822
	Thymus BRCA	2.59658
	Dorsal Root Ganglion	2.4677
	Thalamus	2.43479
	Tongue	2.42568
	Hypothalamus	2.38733
	Olfactory Bulb	2.36454
	Fetal Liver	2.3032
	Cerebellum Peduncles	2.20608
	Lymph Node	2.15072
	Testis Seminiferous Tubule	2.12498
	Adrenal Cortex	2.0281
	Caudate Nucleus	2.02786
	Spinal Cord	1.61258
	Salivary Gland	1.59205
	Pons	1.48261
	Colo Rectal Adeno Carcinoma	1.43976
	Medulla Oblongata	1.3906
	Testis Intersitial	1.31169
	Cingulate Cortex	1.27644
	Pineal day	1.10194
	Pineal night	1.07707
	Whole brain	1.06031
	Parietal Lobe	0.954486
	Atrioventricular Node	0.721899
	Fetal Brain	0.127304
	Bone Marrow	0
	CD34+	0
	Leukemia Promyelocytic HL-60	0
	Lymphoma Burkitts (Daudi)	0
	Lymphoma Burkitts (Raji)	0
Cluster 7	Fetal Thyroid	0.976204963712499
	Skin	0.964524313112283
	CD4+ T Cells	0.830410843367072
	CD8+ T Cells	0.763840991947096
	Superior Cervical Ganglion	0.699547242732738
	Bronchial Epithelial Cells	0.638577373231644
	Atrioventricular Node	0.629557820283158
	Temporal Lobe	0.538088595580157
	Cardiac Myocytes	0.535071718121011
	Dorsal Root Ganglion	0.494038536351868
	Fetal Liver	0.486595264559628
	Spinal Cord	0.457846284199013
	Whole brain	0.452152868729865
	Prefrontal Cortex	0.419497278734411
	Olfactory Bulb	0.402708763442806
	Parietal Lobe	0.384253193427659
	Pons	0.340364926244778
	Testis Seminiferous Tubule	0.335698259807724
	Globus Pallidus	0.333392589685333
	Thalamus	0.331986945952461
	Cingulate Cortex	0.317977662285904
	Testis Leydig Cell	0.286962518715744
	Testis Germ Cell	0.269215008714368
	Occipital Lobe	0.238025357849549
	Leukemia Lymphoblastic (MOLT-4)	0.236417781128603
	Subthalamic Nucleus	0.225734515143669
	Cerebellum Peduncles	0.203218582476795
	Fetal Brain	0.183131154617853
	Testis	0.174943643638818
	Caudate Nucleus	0.171573255089051
	Pituitary	0.170079818265922
	Medulla Oblongata	0.156717838052509
	Leukemia Chronic Myelogenous K-562	0.0945734650311256
	Amygdala	0.0853788243318946
	Hypothalamus	0.0735413756456075
	CD71+ Early Erythroid	0.0428548085881647
	CD105+ Endothelial	0.038142800376786
	Testis Intersitial	0.0345111507798245
	Pineal day	0.0202324026113254
	Pineal night	0.0190650047329583
	Lung	21.4001
	Lymph Node	12.8452
	Fetal Lung	12.485
	Placenta	7.28007
	Tonsil	6.59028
	Salivary Gland	5.86715
	CD14+ Monocytes	4.87636
	Retina	4.78865
	CD33+ Myeloid	4.47094
	Small Intestine	4.31819
	Whole Blood	4.30693
	Thymus	4.20392
	Trachea	4.19699
	Colon	4.01126
	Appendix	4.00313
	Pancreatic Islet	3.78478
	Pancreas	3.78099
	Bone Marrow	3.75503
	Liver	3.62259
	Smooth Muscle	3.26262
	Ovary	3.25311
	Adrenal Cortex	3.198
	Adipocyte	3.17264
	BDCA4+ Dentritic Cells	2.94575
	Adrenal Gland	2.82864
	Leukemia Promyelocytic HL-60	2.62197
	Trigeminal Ganglion	2.59641
	Uterus	2.21744
	Heart	2.07403
	Tongue	1.98999
	Lymphoma Burkitts (Daudi)	1.95539
	Lymphoma Burkitts (Raji)	1.82621
	CD19+ B cells	1.65448
	Uterus Corpus	1.60238
	CD34+	1.55454
	Thyroid	1.40901
	Kidney	1.35343
	Ciliary Ganglion	1.34353
	Prostate	1.33187
	CD56+ NK Cells	1.25189
	721 B lymphoblasts	1.1031
	Colo Rectal Adeno Carcinoma	1.07662
	Cerebellum	0
	Skeletal Muscle	0
Cluster 8	Testis	0.699540801519719
	Skeletal Muscle	0.535426929130149
	Parietal Lobe	0.486542403951868
	CD19+ B cells	0.429320962414624
	CD4+ T Cells	0.414707773714831
	Testis Intersitial	0.368838291558028
	Caudate Nucleus	0.360968674870575
	Pineal night	0.339299280561092
	CD8+ T Cells	0.254531061165489
	Pons	0.236900310903881
	Superior Cervical Ganglion	0.226952740841706
	Pituitary	0.183888307389993
	Thalamus	0.165469180568236
	Whole brain	0.155030555212897
	Pineal day	0.147580295215512
	Cerebellum Peduncles	0.130590535243883
	Medulla Oblongata	0.126596818899616
	Temporal Lobe	0.116777108006252
	Amygdala	0.114451126904244
	Cerebellum	0.104443099431546
	Cingulate Cortex	0.0888288941487141
	Occipital Lobe	0.0719714396056737
	Globus Pallidus	0.0587743975904156
	Subthalamic Nucleus	0.0446590943990997
	Prefrontal Cortex	0.0156626389617524
	Cardiac Myocytes	57.9029
	Smooth Muscle	55.2982
	Adipocyte	38.3038
	Uterus	33.1008
	Colo Rectal Adeno Carcinoma	26.6675
	Bronchial Epithelial Cells	25.4429
	Uterus Corpus	25.4335
	Fetal Lung	22.858
	Lung	20.8022
	Placenta	19.6962
	Lymphoma Burkitts (Daudi)	17.362
	Retina	16.9417
	Ovary	14.9613
	Leukemia Promyelocytic HL-60	14.7971
	Small Intestine	14.3815
	721 B lymphoblasts	14.2666
	Colon	13.1554
	Thymus	13.0633
	Leukemia Chronic Myelogenous K-562	12.5469
	Leukemia Lymphoblastic (MOLT-4)	11.1072
	Lymph Node	10.842
	Appendix	10.6091
	Fetal Thyroid	9.87438
	Lymphoma Burkitts (Raji)	9.03642
	Prostate	8.93909
	Tonsil	8.25627
	Pancreas	8.12541
	CD14+ Monocytes 免疫	7.81152
	Whole Blood	7.64623
	Thyroid	7.34211
	Bone Marrow	7.11072
	CD105+ Endothelial	7.03059
	Trachea	6.95214
	Testis Germ Cell	6.50831
	CD71+ Early Erythroid	6.50419
	Salivary Gland	5.42972
	Olfactory Bulb	5.07806
	Skin	4.88668
	CD34+	4.64771
	BDCA4+ Dentritic Cells 免疫	4.54033
	Pancreatic Islet	4.31714
	Heart	3.82122
	Tongue	3.59675
	Adrenal Cortex	3.53762
	CD33+ Myeloid	3.30442
	Trigeminal Ganglion	3.16958
	Spinal Cord	3.13142
	Testis Leydig Cell	2.82272
	Liver	2.58903
	Fetal Liver	2.53075
	Atrioventricular Node	2.41403
	Ciliary Ganglion	1.9573
	CD56+ NK Cells	1.60519
	Testis Seminiferous Tubule	1.32808
	Fetal Brain	1.32444
	Adrenal Gland	1.30443
	Dorsal Root Ganglion	1.1763
	Hypothalamus	0.626834
	Kidney	0.55039
