# Supplementary material for: Identification of cancer prognosis-associated functional modules using differential co-expression networks
Source: Oncotarget. 2017 Dec 4;8(68):112928–41. doi: 10.18632/oncotarget.22878 (PMC5762563; doi:10.18632/oncotarget.22878)
Supplement: Supplementary file 4 [file oncotarget-08-112928-s004.xlsx]

## Sheet: Sheet1
Supplementary Table S6. The enriched miRNAs in the four clusters.
	microRNA	Entrez Gene ID	Benjamini-Hochberg corrected p-value
Cluster 2	MIR-200B,MIR-200C,MIR-429	2335 79365 5066 6383 3398 2273 7422 4478 1843 5358	0.0004
	MIR-199A	334 100133941 2335 1803 481 4233 7422	0.0004
	MIR-148A,MIR-152,MIR-148B	57326 3625 9168 5797 7039 5166 10628	0.0025
	MIR-93,MIR-302A,MIR-302B,MIR-302C,MIR-302D,MIR-372,MIR-373,MIR-520E,MIR-520A,MIR-526B,MIR-520B,MIR-520C,MIR-520D	595 91522 2034 3625 10628 1910 7422	0.0037
	MIR-520F	595 2034 23641 1803 1910 1000	0.0037
	MIR-224	3399 3675 6385 2495 9445	0.0037
Cluster 5	MIR-29A,MIR-29B,MIR-29C	1301 4237 8038 1290 1281 1277 1293	0.0009
	LET-7A,LET-7B,LET-7C,LET-7D,LET-7E,LET-7F,MIR-98,LET-7G,LET-7I	1278 1290 8671 1281 1277 7113	0.0009
	MIR-199A	1803 2335 8671 1462	0.0035
	MIR-203	8671 26872 1462 7227	0.0131
	MIR-196A,MIR-196B	1278 1281 1277	0.0133
Cluster 8	MIR-200B,MIR-200C,MIR-429	2335 6383 813 4869 23213 1009 54443 3936 23413 8828 5358 25932 23603 5066 4478 203068 10381	5.88e-05
	MIR-29A,MIR-29B,MIR-29C	1284 1290 1277 4605 813 1301 54972 1281 1293 4784 3688 4637 10437 6566 1282 4237 7168 2049	5.88e-05
	MIR-506	813 7431 23022 83543 8828 4784 91663 5396 5355 1462 1289 4638 5066 3688 6566 1282 8662 221061 114793	0.0009
	MIR-328	128178 10123 3678 8828 1809	0.0199
	MIR-1,MIR-206	5479 2335 23213 4691 23603 4638 6422 8407 3329	0.0266
	MIR-193A,MIR-193B	4170 3925 5328 3488 3918	0.0266
	MIR-25,MIR-32,MIR-92,MIR-363,MIR-367	6383 3678 4170 4781 1303 4784 1824 81611 1278	0.0266
	MIR-495	7077 7058 3309 6662 54541 4638 23551 2289	0.0266
	MIR-101	6662 1009 5996 131566 54541 2012 3488 23551	0.0266
	MIR-498	1277 10123 131566 5066 10130	0.0375
